# Supplementary material for: Steller’s sea cow uncertain history illustrates importance of ecological context when interpreting demographic histories from genomes
Source: Nat Commun. 2022 Jun 28;13:3674. doi: 10.1038/s41467-022-31381-6 (PMC9240004; doi:10.1038/s41467-022-31381-6)
Supplement: Supplementary file 1 — Dataset 1 [file 41467_2022_31381_MOESM1_ESM.xlsx]

## Sheet: Steller sea cow museum records
Steller's sea cow museum specimens
Country	City/Municipality	Institution	Collection #	Origin of specimen	Country	Specimen/type of bones	# specimens	# skulls	# skeletons	skeletons mounted	# individuals	Origin / collector
Japan	Numata-cho, Hokkaido	Numata Fossil Laboratory	not available online	Commander Is.	Russia	2 premaxillae, 1 scapula	3				1	Collected by H. Furusawa
Japan	Takikawa	Takikawa Museum of Art and Natural History	not available online	n/a	n/a		n/a				?
Russia	Irkutsk	Oblastnoi Kraevedcheskii Muzei (Regional Lore Museum)	not available online	Commander Is.	Russia	1 partial skeleton from 4 individuals (56 bones); includes sternum, 1 addi- tional skull	56	1	1		4	Found in 1879 under order of N. Grebnitskiy. "They entered in 1879. In the course of scientific work, it was found that the museum has fragments of four different skeletons of this animal." [https://museum-irkutsk.com/news/specproekt-235-artefaktov-korova-iz-otryada-sirenovyh]
Russia	Khabarovsk	Gosudarstvennii Muzei Dalnego Vostoka im. N. I. Grodekova (N. I. Grodekov State Museum of Far East)	not available online	Commander Is.	Russia	1 partial skull and partial skeleton; originally 6.14-m long, 97 bones, now reduced to 4.65 m; 43 vertebrae, right innominate	43	1	1		1	Found in 1895; brought to Khabarovsk in 1897; damaged during World War II
Russia	Nikolskoye, Bering Island	Aleutsky Kraevedcheski Muzei (Aleut Museum of Local Lore)	not available online	Commander Is.	Russia	1 incomplete skeleton of a young individual; 23 vertebrae, 17 left ribs, 1 left scapula, humerus, radius-ulna	44				1	Found in 1983 by A. Grekov
Russia	Petropavlovsk- Kamchatky	Kamchatskii Oblastnoy Kraevedcheskii Muzei (Kamchatkan Museum of Local Lore)	not available online	Commander Is.	Russia	1 skull	1	1			1	No data
Russia	Vladivostok	Oceanarium TINRO	not available online	Commander Is.	Russia	1 skull	1	1			1	No data
		Primorskiy Gosudarstvennii Obedinennyi Muzey imeni V. K. Arseneva (Primorsky Museum of Local Lore)	not available online	Commander Is.	Russia	1 skull	1	1			1	Collected in 1951 by F. G. Fednin
		Zoologichevskii Muzei Dalnevostochnii Gosudarstvennii Universitet (Zoological Museum, Far Eastern State University)	not available online	Commander Is.	Russia	Occipital bone, 2 vertebrae, 1 rib	4				1	Collected in 1987 to 1990 on Medniy Island by zoologists S. Zagrebelniy and D. Riyzanov
Russia	St Petersburg	Zoologicheskii Muzei Rossiskoi Akademii Nauk (Zoological Museum of the Russian Academy of Sciences) (ZMAS)	no records online	Commander Is.	Russia	1 almost complete skeleton (O.3445), 6.86-m long; 60 vertebrae (7 cervicals, 19 thoracics, 3 lumbars, 1 sacral, 30 caudals of which 5 are artificial)	60	1	1	1	1	Found in 1855; sent by A. Gusev in 1856; gift of the Russian American Company
			no records online	Commander Is.	Russia	Palatine rostral pad	1				1	Sent by G. W. Steller in 1743; re-discovered by J. F. Brandt in 1832
			no records online	Commander Is.	Russia	Several bones: 13 skulls, 13 vertebrae, 3 ribs, 10 limb bones	39	13			13	Collected by I. Voznesenskiy, 1844 and 1846; Russian-American Company, 1848; Semashko, 1851; Filippeus, 1878; N. Grebnitskiy, 1883-1884
Russia	Moscow	Zoologicheskii Muzei (Zoological Museum) (ZMUM)	not available online	Commander Is.	Russia	1 skeleton (1076), 5.40-m long, skull, mandible, left and right scapulae, humeri, and radius-ulnae, 57 vertebrae (6 cervicals, 19 thoraco-lumbars, 32 caudals), 36 ribs	93	1	1	1	1	Donated by the Russian-American Company in 1837 by N. B. Isakov, according to the catalogue; more probably around 1860
			not available online	Commander Is.	Russia	23 bones: 4 partial braincases, 2 rostra, 3 mandibles, 6 hemimandibles, 2 squa- mosals, 1 thoracic vertebra, 2 scapulae, 3 radius-ulnae	23	2			2	Partly collected by O. L. Rossolimo and I. Dubrovo in 1960 to 1974
	Moscow	Gosudarstvennii Biologicheskii Muzei imeni K.A. Timiryazeva (Timiryazev Biological Museum) (GBMT)	not available online	Commander Is.	Russia	61 bones: 29 ribs, 24 vertebrae, 2 scapulae, 2 humeri, 2 radius-ulnae, 1 mandible, skull fragment	61	1			1	Collected in 1991 by zoologist P. D. Sarichev; donated in 1992
	Moscow	Paleontologicheskiy Institut Rossiyskoy Akademii Nauk (Paleontological Institute, Academy of Sciences)	not available online	Commander Is.	Russia	4 dozen bones, including at least 2 braincases	48	2			2	No available data
	Moscow	Institut Problem Ekologii i Evolyutsii imeni A. N. Severtsova Rossiyskoy Akademii Nauk (A. N. Severtsov Institute of Ecology and Evolution, Academy of Sciences)	not available online	Commander Is.	Russia	25 ribs, 1 partial mandible	26				1	Collected in 1991 by A. B. Savinetskiy
	Moscow	Gosudarstvennii Geologicheskii Muzei imeni V. I. Vernadskogo (Vernadskii State Geological Museum)	not available online	Commander Is.	Russia	Some bones (including 1 mandible and 1 hemi-mandible)	2				1	Collected in 1979 by I. Kirillova, palaeontologist
	Ekaterinburg	Munitsipalniy Muzey Istorii Ekaterinburga (Municipal Museum of History of Ekaterinburg)	not available online	Commander Is.	Russia	1 rib	1				0	Donated by S. G. Kondrashin, diver, in 1989
Finland	Helsinki	Luonnontieteellinen Keskusmuseo (Finnish Museum of Natural History) (UZMH)	not available online	Commander Is.	Russia	1 mounted skeleton of a subadult, almost complete (710), 5.3-m long, 58 vertebrae (5 caudals are artificial), 17 pairs of ribs, sternum	76	1	1	1	1	Donated in 1860 by J. H. Furuhjelm, governor of Alaska from 1859 to 1864
Sweden	Lund	Zoologiska Museet (Museum of Zoology) (ZMLU) Lund Museum of Zoology (MZLU) [https://www.gbif.org/occurrence/1044990914]	MZLU 5863	Commander Is.	Russia	1 incomplete skeleton (5863), mounted, 3.80-m long; 6 cervical, 19 thoracic, 5 lumbo-sacral, no caudal; 13 ribs	43	1	1		1	Donated in 1882 by Nordenskiöld; collected in 1879; assembled by Holmqvist
Sweden	Stockholm	Naturhistoriska Riksmuseet (NHRM)	mammals not available online	Commander Is.	Russia	1 incomplete skeleton (8385), mounted, 3.81-m long (32 vertebrae out of 60, only 2 caudals)	32	1	1	1	2	Donated by Nordenskiöld; collected in 1879
			mammals not available online	Commander Is.	Russia	1 skull, 47 ribs, 1 fragmented sternum	49	1			1	Donated by Nordenskiöld; collected in 1879
Sweden	Uppsala	Evolutionsmuseet, Zoologiska Museet (ZIUU)	not available online	Commander Is.	Russia	1 skull, post-cranial skeletal material not inventoried	1	1			1	Donated by Nordenskiöld; collected in 1879
Sweden	Göteborg	Naturhistoriska Museet (NHMG)	GNM CollAn 3333 [https://www.gbif.org/occurrence/683925780]	Commander Is.	Russia	1 incomplete skeleton (4582), partly mounted, 1 partial skull, 38 vertebrae (5 cervical, 19 thoracic, 14 lumbo-sacral and caudal), 1 scapula, 2 humeri, 1 radius-ulna, 13 right costae, 7 left costae	62	1	1		1	Donated by Nordenskiöld; collected in 1879; "1878?; Vega-Expeditionen" [gbif]
			GNM Collan 4582 [https://www.gbif.org/occurrence/683926668]	Commander Is.	Russia		1	1			1	Donated by Nordenskiöld; collected in 1879; "1878?; Vega-Expeditionen" [gbif]
Ukraine	Kharkiv	Muzej Prirody Kharkhivs’kogo Natsionalnogo Universitetu im. V. N. Karazina (Nature Museum at the V. N. Karazin Kharkov National University)	not available online	Commander Is.	Russia	1 skeleton (7628), composite, mounted; 23 original vertebrae (5 cervical, 18 tho- raco-lumbar), caudal portion artificial; 2 scapulae, left humerus, left radius-ulna, 2 complete ribs, 3 incomplete ribs; sternum	33	1	1	1	2	Donated in 1971 and 1978 by the University of Lvov; restored and mounted by V. N. Svistun in 1988; displayed since 1989
			not available online	Commander Is.	Russia	2 ribs	2				1	Collected in 1979 by L.V. Korabelnikov, former Director of the Museum
Ukraine	Kyiv	Zoolohychnyi Muzei Kyivskoho Natsionalnoho Universytetu imeni Tarasa Shevchenka (Zoological Museum of the Shevchenko National University) (ZMKU)	not available online	Commander Is.	Russia	1 almost complete skeleton (1936642), composite, mounted, 6.53-m long, 58 vertebrae (7+19+32), 19 pairs of ribs, sternum	78	1	1	1	2	Collected probably by B. Dybowski in 1882; brought to Lvov; transferred to Kiev in 1951
		Naukovo Prirodnychoho Muzei Natsionalnoi Akademii Nauk Ukrainy (Palaeontological Museum, Museum of Natural History of the National Academy of Sciences of Ukraine)	not available online	Commander Is.	Russia	1 skeleton (0001), composite, 5.72-m long, 54 vertebrae (6+19+29, of which 9 terminal caudals artificial), sternum	54	1	1		2	Collected by B. Dybowski in 1882; brought to Lvov in 1884; transferred to Kiev in 1955; mounted in 1966
Ukraine	Lviv	Zoologichnyi Muzei Lvivskoho Natsionalnoho Universytetu imeni Ivana Franka (Benedykt Dybowski Zoological Museum, Ivan Franko National University of Lvov)	not available online	Commander Is.	Russia	1 almost complete skeleton (3464), 6.20-m long, 54 vertebrae (the last artificial), 6 cervical vertebrae, 19 pairs of ribs	79	1	1	?	1	Found before 1903 by T. Sinitsin; brought to Lvov in 1904 by Prof. J. Morozewicz as a gift to B. Dybowski by Aleuts
Ukraine	Odessa	Zoological Museum, National University	not available online	Commander Is.	Russia	1 skull	1	1			1	No data
Hungary	Budapest	Magyar Természettudomnyi Múzeum (Hungarian Natural History Museum) (MNH)	HNHM 65.11.1 (formerly ZIN 6851)	Commander Is. (Bering is.)	Russia	1 skull	1	1			1	Collector: N. A. GREBNITSKIJ. 1884. Donated by the Zoological Institute of Russian Academy of Sciences, St. Petersburg (ZIN) in 1957
			HNHM 2004.9.1 (formerly ZIN 6851)	Commander Is. (Bering is.)	Russia	1 mandible (different individual)	1	1			1
Poland	Warszawa	Instytut Anatomii-Porównawcej (Institute of Comparative Anatomy, University)	not available online	Commander Is.	Russia	1 skeleton	1	1	1		1	Gift of B. Dybowski; mounted by A. lósarski; moved by Russians to an unknown collection
		Gabinet Zoologiczny (Zoological Cabinet), then Panstwowe Muzeum Zoologiczne (State Zoological Museum)	not available online	Commander Is.	Russia	1 skull with mandible	2	1			1	Gift of B. Dybowski; destroyed during the suppression of the Warsaw uprising in October 1944
Poland	Kraków	Museum Zoologiczne Uniwersytetu Jagiellonskiego (Zoological Museum, Jagiellonian University) (MZUJ)	not available online	Commander Is.	Russia	1 skull	1	1			1	Donated by B. Dybowski in 1893; collected in 1882; from 1906 to 1969, moved to the Zoological Museum of the Polish Academy of Sciences
Germany	Braunschweig	Staatliches Naturhistorisches Museum (SNMB)	not available online	Commander Is.	Russia	1 almost complete skeleton, composite, 7.05-m long, mounted; 84 original bones, 60 vertebrae (7+19+8+26), of which 13 artificial, 27 ribs; includes right innominate. "It is the best preserved specimen of this extinct species outside Russia." [https://www.3landesmuseen.de/Die-Wirbeltiersammlung.655.0.html]	84	1	1	1	2	Found by Brasche in 1900; donated by A. Dattan from Vladivostok
Germany	Darmstadt	Hessisches Landes Museum, Zoologische Abteilung (HLD)	not available online	Commander Is.	Russia	1 skull	1	1			1	No data
Germany	Dresden	Museum für Tierkunde (MTKD)	not available online	Commander Is.	Russia	1 incomplete skeleton (B 2076) (78 total bones), composite (35 vertebrae, of which 6 cervicals, 19 thoraco-lumbars, and 10 caudals; 36 ribs, 1 scapula, 2 humeri, 1 radius-ulna), originally 5.2-m long, mounted; includes the sternum, 9 ribs, 1 basioccipital	78	1	1	1	2	Skull collected by O. Herz in 1890 and acquired by the Museum in 1891; post-cranial skeleton obtained in 1903; requisitioned by Soviet Army in 1945 and brought to Moscow; returned in 1982; donated by U. Wannhoff in 1992 and 1996
Germany	Hamburg	Zoologisches Museum (ZMH)	not available online	Commander Is.	Russia	1 skeleton	0					Acquired between 1906 and 1915; destroyed in 1943
Germany	Hannover	Niedersächsischen Landesmuseums, Naturkunde Abteilung (NLMH)	not available online	Commander Is.	Russia	1 skull with mandible	1	1			1	Sold to the Museum by R. E. Hoffmann for 600 Marks in 1904
Germany	Hildesheim	Roemer- und Pelizaeus-Museum	not available online	Commander Is.	Russia	1 skull, on loan to Braunschweig since 1982	0					Sold by the Ruhe-Company in Alfeld/Leine in the 1880s
Germany	München	Zoologische Staatssammlung (ZSM)	[not available online]	Commander Is.	Russia	1 skeleton, destroyed [AAC: skull still there? What else?]	?	?	?		?	Destroyed in 1943
Austria	Wien	Naturhistorisches Museum (NHMW), Zoologische Abteilung		Commander Is.	Russia	1 almost complete skeleton (614), composite, mounted, 6.4-m long (59 verte- brae); includes the left innominate	1	1	1	1	2	Donated by B. Dybowski to L. von Lorenz in 1897; supposedly from 12 individuals
				Commander Is.	Russia	2 fragmented innominates	2					Donated by B. Dybowski to L. von Lorenz in 1897
Switzerland	Basel	Naturhistorisches Museum (Natural History Museum) (NMB)	not available online	Commander Is.	Russia	1 skull with mandible	1	1			1	Donated by Dr. A. Bunge, zoologist and explorer, Dorpat (presently Tartu), in 1890
France	Paris	Museum National d’Histoire Naturelle (MNHNP)	MNHN-ZM-AC-1870-260	no data		"crâne incomplet"	1	1			1	"Bogdanov"
			MNHN-ZM-AC-1886-501	"Behring (îles)"		"crâne complet et squelette incomplet"	2	1			1	"Donateur: Stejneger"
			MNHN-ZM-AC-1889-398	no data		"peau et crâne"	2	1			1	"Donateur: Schmitt"
			MNHN-ZM-AC-1919-48	"Mer de Béring"		"crâne complet et squelette incomplet" [PHOTOS 3D: https://3dtheque.mnhn.fr/work/579?collectionCode=ZM&catalogNumber=AC-1919-48] [3Dthèque = crane, atlas, oreille, vertebre]	2	1			1	no data
			MNHN-ZM-AC-1928-206	"Behring (îles)"		"squelette monté"	?	1	?		1	no data
			MNHN-ZM-AC-1935-202	no data		"crâne incomplet"	1	1			1	no data
			MNHN-ZM-AC-1994-59	no data		no data						no data
				Commander Is.	Russia	1 skeleton (A.14516), composite, complete, 6.47-m long, mounted; 36 ribs (2 artificial), 61 vertebrae (7 cervicals, 19 thoracics, 8 lumbars, and 27 caudals; 15 caudals are artificial)	?		1	1		Possibly found in 1894; bought in 1895
				Commander Is.	Russia	1 incomplete skeleton (A.14228), possibly from one individual, not mounted (56 vertebrae, 36 ribs)	?		1			Found in 1895; brought to Khabarovsk in 1898 and sold for 5,000 francs in 1903
				Commander Is.	Russia	2 skulls	?					One given as exchange in 1886 by USNM, Washington, from the Stejneger collection
France	Lyon	Musée d’Histoire Naturelle	ML 50-002637 [JOUSSE et al 2006] "squellet, sub-complet"	Commander Is.	Russia	1 almost complete skeleton (50002637), 5.60-m long; 49 vertebrae (6 cervicals, 19 thoracics, 24 lumbo-sacral-caudals), partial right innominate; composite, mounted up to 2004. [AAC: apparently the skeleton was mounted for exhibition again in 2014 "Rhytine is presented in the exhibition Species, the mesh of the living." "vue de la rhytine de Steller à la fin de son montage le 31/10/2014, crédit ph…	50	1	1	1	1	Collected under order of N. Grebnitskiy in 1897; donated in 1898 via San Francisco, thanks to De Lalande and V. Artsimovich [see JOUSSE et al 2006, with pics and measurements]
			ML 50-001007 [JOUSSE et al 2006]	Commander Is.	Russia	1 skull with mandible (50001007)	2	1			1	Collected under order of N. Grebnitskiy
			ML 50-002635 [JOUSSE et al 2006]	Commander Is.	Russia	1 skull (50002635)	1	1			1	Grebnitskiy
			ML 50-002636 [JOUSSE et al 2006]	Commander Is.	Russia	1 mandible (50002636)	1				0
			ML 50-002634 [JOUSSE et al 2006]			"un ancien moulage de crâne, en papier mâché, d'un cinquième animal, avec sa mandible, mais dont l'original nous est inconnu (no ML 50-002634)"					0	see JOUSSE et al 2006
Monaco	Monaco	Musée Océanographique	not available online	Commander Is.	Russia	1 skull with mandible, right scapula, right humerus, left radius-ulna, 1 lumbar vertebra, 1 rib	8	1			1	Donated by J. Nussbaum- Hilarowicz, University of Lvov, in 1910; from the collection B. Dybowski
UK (Scotland)	Dundee	University of Dundee Zoology Museum	DUNUC 2399	Commander Is. (Copper Is.)		"Rhytina sp (Steller's Sea Cow); Fossil teeth?"						"Copper Island, Bering Sea?, Arctic, possibly from D'Arcy's specimen now in NMS" [WITH PICTURE]
UK (Scotland)	Edinburgh	Royal Museum (NMS)	Z.1956.57.1	Commander Is.	Russia	1 partial skeleton (NMSZ 1956.57.1); skull and mandible on display; post-cranial portion disarticulated since 1995	2	1			1	Bought from T. Sinitsin for 200 rubles by D’Arcy Wentworth Thompson in 1897 on Medniy Island for the Queen’s College of Dundee; transferred in 1956 to Edinburgh
			Z.1992.26			"Model" [AAC: replica of living animal"]	1				0	replica
			Z.2011.15.1			"skeleton, cast"	1				0	replica
UK (England)	Cambridge (UK)	University Museum of Zoology, Cambridge (UMZC)	C.1020	Commander Is. (Bering is.)	Russia	1 very incomplete skeleton (C.1020 and C.1021) (1 skull, 1 mandible, 16 dorsal vertebrae, 1 caudal vertebra, 1 humerus, 1 radius-ulna); "Osteo"	1	1			1	"Collector: Stejneger, L."; Exchange with Washington, 1887
			C.1021	Commander Is. (Bering is.)	Russia		19	0			1	?
			C.1023	Commander Is. (Bering is.)	Russia	1 skull; "Osteo"	1	1			1	Donated by Guillemard, 1884; "Field Collection Guillemard, F.H.H."
			C.1024	Commander Is. (Bering is.)	Russia	"Osteo"	1	0			0	"Collector: Stejneger, L."
			C.1025	Commander Is. (Bering is.)	Russia	"Osteo"	1	0			0	"Collector: Stejneger, L."
			C.1026	"Unknown locality"	_	"Replica"	1	0			0	n/a
			C.1027	"Unknown locality"	_	"Replica"	1	0			0	n/a
UK (England)	Hinxton	European Nucleotide Archive (EMBL-EBI) [Geographically tagged INSDC sequences]
UK (England)	London	Natural History Museum (BMNH)	1984.21	no data
			1984.21	Bering Is.
			1985.21	Bering Is.
			1947.10.21.1	Bering Is.
			1947.10.21.2	Bering Is.
			1947.10.21.3	Bering Is.
			1947.10.21.4	Bering Is.
			1947.10.21.1	Bering Is.
			1947.10.21.2	Bering Is.
			1947.10.21.3	Bering Is.
			1947.10.21.4	Bering Is.
			1863.1.12.1	"Behring Straits"
			1394a	"Behring Straits"
			no data	no data
			no data	no data
			Unregistered3	no data
			Unregistered1	no data
			no data	no data
			Unregistered2	no data
			Unregistered	no data
			Unregistered4	no data
			2489 and 2489a [WOODWARD 1887]; 1984.2092 [BMNH webite]	Commander Is.	Russia	1 complete skeleton (ZD1984.2092), composite, mounted, 5.94-m long; skull and mandible, 52 vertebrae (10 plaster replicas: C6, C7, L7-L12, L15, L16), 18 pairs of ribs (one plaster on right side), left and right scapula, humerus, radius-ulna	75	1	1	1	2	Sold by R. Damon in 1885 for £200 (acquired in 1882 through B. Dybowski?); mounted by E. Gerrard
				Commander Is.	Russia	1 incomplete skeleton (no registration number) (25 genuine vertebrae, partial humerus, partial scapula, partial mandible, skull fragment)	29	1	1		1	No data; rediscovered in 1910
				Commander Is.	Russia	2 skulls (one complete without mandible, C.1947.10.21.1; 1 partial, no registration number)	2	2			2	No data; transferred from Geology Department
				Commander Is.	Russia	2 ribs	2					Sent by N. Grebnitskiy in 1878
				Commander Is.	Russia	1 os petrosum with tympanic annulus, 1 complete mandible	2					No data
				Commander Is.	Russia	2 tympanic bones	2					No data; transferred from Geology Department
UK (England)	Manchester	Manchester Museum	A.2313.9	Commander Is.	Russia	1 vertebra	1				1	Possibly acquired in 1906, together with casts of a skull and of post- cranial bones
			A.2313.5	n/a	n/a	"Cast of brain"	0				0	"Unknown"
			A.451	n/a	n/a	"cast": "skull, vertebrae, humerus, ulna, scapula, lower jaw (mandible)"; "16 bones in total" [AAC: some bone casts]	0				0	"Unknown"
USA	Berkeley	Museum of Paleontology, University of California (UCMP) [online data: accessed 9nov19]	UCMP 23001	" Bering Is."	Russia	"SKULL, DENTARY"	1	1			1	ALASKA COMMERCIAL CO.
			UCMP 23002	" Bering Is."	Russia	"SKULL, DENTARY"	1	1			1	ALASKA COMMERCIAL CO.
			UCMP 23031	" Bering islands"	Russia	"isolated right periotic; sectioned for histology ("petrosal")"	1				0	n/a
			UCMP 23033	n/a	n/a	"SKULL"	1	1			1	n/a
			UCMP 23050	" Bering Islands"	Russia	"SKELETON" ["Skeleton composite incomplete"]	82	1	1	?	2	ALASKA COMMERCIAL CO.
			UCMP 67178	" Bering Islands"	Russia	"OTIC BULLA" ["incompl. skull (otic bulla)"]	1				0	n/a
			UCMP 108560	" Bering Islands"	Russia	"METACARPAL ?" [Identified By Domning,D.P. 1973] ["Vertebra" in tag]	1				0	NORDENSKIOLD,A.E.
			UCMP 170138	?	?	"isolated right periotic w malleus, incus,stapes" ["Identified By Domning, D.P. 1978"]	3				0	"probably Alaska Commercial Co."
		Museum of Paleontology, University of California (UCMP)	23001	Commander Is.	Russia	1 skull (23001), 1 other skull and incomplete skeleton (23050) (41 vertebrae, 4 cervicals, 19 thoracics, 4 lumbo-sacral, 14 caudals), including right innominate; 3 other isolated periotics and numerous ribs						Property of Alaska Commercial Company; donated in 1904
		Museum of Vertebrate Zoology, University of California (UCMVZ)	23002	Commander Is.	Russia	1 skull with mandible (107764)						Property of Alaska Commercial Company; donated originally to the Museum of Paleontology
USA	New York	American Museum of Natural History (AMNH), Department of Vertebrate Paleontology	not available online	Commander Is.	Russia	1 skull	1	1			1	Donated by J. Merriam (Berkeley) in 1914
USA	Cambridge (Mass.)	Museum of Comparative Zoology (MCZ) - Agassiz Museum	59412	Commander Is. (Bering is.)	Russia	1 almost complete skeleton (59412), composite, mounted, 5.65-m long, with many elements artificial; 52 vertebrae of which 27 artificial; 36 ribs of which 15 artificial	46	1	1	1	2	Collector: "Leonhard Hess Stejneger". Exchange with Washington, 1890 or soon thereafter
USA	Fairbanks, AK	University of Alaska Museum (UAM)	UAM 63998	Adak Is.	USA	1 rib	1				1	Collector: Jeff Williams. Provenance uncertain; from collection of artifacts at Adak.; Default assumption for began date. Date of collection unknown. Partially hand-worked and charred. Identified by Thomas Demere on 2003-11-03.
USA	San Francisco	California Academy of Sciences, Academy Museum	no records online	Commander Is.	Russia	1 complete skeleton, mounted in 1892; destroyed by earthquake and fire, 16 April 1906. Casts of 2 lumbar transverse processes made for Stejneger in 1883; copies preserved in Washington (USNM 218325) and in Wien						Property of Alaska Commercial Company; collected in 1881-1882
USA	Santa Barbara	Santa Barbara Museum of Natural History	MAM 9213	Alaska North Slope Barrow [Utqiagvik, AK]	United States	"skeleton" [AAC: improbable record, check procedence]	?				?	Latitude: 71°16'60"N ------- 71.283 Longitude: 156°47'0"W ------- -156.783
USA	Seattle	University of Washington Burke Museum (UWBM)	UWBM 61309	Kiska Is.	USA	1 rib, "Eine subfossile Rippe"	1				1	Found in rocky intertidal below a bluff that was being eroded; radio carbon dated at 1040 +/- 40 BP. USA, Alaska, Aleutians East, Kiska Island; Dark Cove. "Gefunden 1998 auf Kiska Island, Aleuten"
USA	Washington, DC	National Museum of Natural History (USNM)	173 specimens/lots	Bering Island	Russia	60 skulls, 84 vertebrae, 82 ribs, 6 skeletons, 20 other bones (1 malleus, 1 incus, 1 olecranon process, 1 fragment, 3 scapula, 3 humerus, 4 ulna, 6 radius). [AAC: 173 lots = 252 bone specimens]	252	60	5		60	Stejneger (n=166), Carpenter (n=5), Grebnitzsky (n=1), unknown (n=1). 1882 - 1892.
				Commander Is.	Russia	1 nearly complete skeleton (21966), composite, mounted, 6.43-m long; includes sternum			1	1		Collected by L. Stejneger in 1882- 1883; assembled by F. A. Lucas and J. W. Scollick in 1885-1886
			USNM 218409	Commander Is.	Russia	1 supposedly complete skeleton (35638); now present as partial and disarticulated						Found in 1891 by T. Sinitsin; bought for $150 by J. S. Carpenter and B. W. Evermann in 1892
				Commander Is.	Russia	Over 250 officially inventoried bones, including 35638 above (about 19 complete, disarticulated, or incomplete skulls, 19 mandibles, 98 vertebrae, 97 ribs, 4 scapulae, 5 humeri, 7 radii, 7 ulnae)						Collected mainly by L. Stejneger in 1882-1883, with some bones bought by J. S. Carpenter and B. W. Evermann in 1892; malleus and incus received from N. A. Grebnitskiy, 1888
Canada	Ottawa	Canadian Museum of Nature (CMN) Fossil Vertebrate Collection	CMNFV 6831	"Commander Is., Bering I."	Russia	1 partial skull, sternum, 22 vertebrae, 5 ribs, 2 scapulae, 1 humerus, 1 radius-ulna; "Parts of skull, 22 vertebrae, sternum, 2 scapulae, 2 femora, tibia, radius and ulna, and 5 ribs. Originally assigned letters a-z, and A-I." [https://data.canadensys.net/explorer/occurrences/2e7557ac-1aa9-4d3e-87bd-8503c52790b7]	36	1			1	Collected under N. Grebnitskiy in 1891
Canada	Montreal	Redpath Museum, McGill University	not available online	Commander Is.	Russia	1 mandible, 2 vertebrae, 2 humeri, 1 radius-ulna	7				1	No data
Canada	Toronto	Royal Ontario Museum (ROM) Mammalogy collection	9401080004	"Behring Sea"	"Unknown"	"skeleton"	?				?	"Lawson, G. G Supplied as "Lawson, G"" [https://data.canadensys.net/explorer/occurrences/4aec0ed1-e27e-4272-b21d-9f1c6d3338b7]
Australia	Sydney	Australian Museum, Paleontological Collection (AM)	B.46331.001	Commander Is.	Russia	Skeleton Preparation			1			1884, Sweden [AAC:from the Swedish Museum]
			B.46332.001	Commander Is.	Russia	Skeleton Preparation						1884, Sweden [AAC:from the Swedish Museum]
			B.4633.001	Commander Is.	Russia	Skeleton Preparation						1884, Sweden [AAC:from the Swedish Museum]
			B.4634.001	Commander Is.	Russia	Skeleton Preparation						1884, Sweden [AAC:from the Swedish Museum]
			B.4635.001	Commander Is.	Russia	Skeleton Preparation						1884, Sweden [AAC:from the Swedish Museum]
			B.4636.001	Commander Is.	Russia	Skeleton Preparation						1884, Sweden [AAC:from the Swedish Museum]
			B.4637.001	Commander Is.	Russia	Skeleton Preparation						1884, Sweden [AAC:from the Swedish Museum]
			B.4638.001	Commander Is.	Russia	Skeleton Preparation						1884, Sweden [AAC:from the Swedish Museum]
			B.4639.001	Commander Is.	Russia	Skeleton Preparation						1884, Sweden [AAC:from the Swedish Museum]
			n/a	n/a	n/a	1 mandible, 1 left hemimandible, 1 right humerus, 1 right scapula	4				1	Registered in 1884; gift from Dr. Schmidt, Sweden
						Totals	1690	127	28	14	147
							specimens	skulls	skeletons	mounted skeletons	individuals

## Sheet: Sea cow undisputed localities
Steller's sea cow undisputed records and localities
#	Species	Country	Department/State/ Province	Locality	GIS name	LATITUDE	LONGITUDE	Year	Museum	Type of specimen/tissue	Age of specimen	Collection code	PaleoDB code	Collector / Recorded by	References	Type of record
1	Hydrodamalis gigas	JPN	Honshu	Boso Peninsula, Mandano Formation	HONSHU	35.3439	140.148	1994	Natural History Museum and Institute, Chiba	One rib bone.	n/a	CBMPV 358	65240	Furusawa and Kohno	FURUSAWA & KOHNO 1994	Museum specimen
2	Hydrodamalis gigas	JPN	Hokkaido	Napporo Hills	HOKKAIDO	42.8056	141.537	1985	n/a	n/a	Late Pleistocene	n/a	65401	Shinohara, S.	SHINOHARA et al 1985; FURUSAWA 2005	Museum specimen
3	Hydrodamalis gigas	RUS	Far East	Bering Island	BERING	55.245	166.12	various	various	various specimens (see 'Steller sea cow museum records')	various	various	various	various	various	Museum specimens
4	Hydrodamalis gigas	RUS	Far East	Mednyi Island	MEDNYI	54.65	167.84	various	various	various specimens (see 'Steller sea cow museum records')	various	various	various	various	various	Museum specimens
5	Hydrodamalis gigas	USA	Alaska	Dark Cove (archaeological site KIS-009), Kiska Island	KISKA	51.8775	177.22	1998	University of Washington Burke Museum/UWBM	Right rib from posterior part of thorax.	1040 +/- 40 BP	UWBM 61309	70585	Thomasson, J. (identified by D. Domning)	MATTIOLI & DOMNING 2006, CORBETT 2007	Museum specimen
6	Hydrodamalis gigas	USA	Alaska	South Bight, Amchitka Island	AMCHITKA	51.5422	178.983	1969 -1972	National Museum of Natural History (Smithsonian)	Axial elements, cervical-(2), thoracic-(1), Appendicular elements, distal humerus, proximal ulna, partial rib, Appendicular element, right juvenile humerus.	127,000 ± 8000 years.	USNM PAL 170761, 181752, 186807	52243	Gard Jr., L.M. and Whitmore Jr., F.C.	WHITMORE & GARD 1977	Museum specimens
7	Hydrodamalis gigas	USA	Alaska	Gambell, St.Lawrence Island	ST.LAWRENCE	63.415	-170.399	2009	George Mason University Biology Department Genetic Samples Collection	"Bone samples".	n/a	GMU 0001 to 0005; USNM 593920	164374	Crerar, L.	CRERAR et al 2014, 2016	Museum specimens
8	Hydrodamalis gigas	USA	California	Monterey Bay, Monterey	MONTEREY	36.9325	-121.99	1962	National Museum of Natural History (Smithsonian)	Fragment of skull lacking rostrum, occiput, and zygomatic processes.	18,940 ± 1,100 years.	USNM V 23211	65166	Jones, R.E.	Jones 1967	Museum specimen

## Sheet: Sea cow disputed records
Steller's sea cow disputed records
#	Species	Country	State	Locality	GIS name	LATITUDE	LONGITUDE	Year	Museum	Type of specimen/tissue	Collection code	Collector / Recorded by	References	Type of record
1	Hydrodamalis gigas	USA	Alaska	Attu, Near Islands	ATTU1	52.8922	172.931	1842	"presumably St. Petersburg"	"A rib from Attu in the Near Islands, obtained by the collector Wosnessenski in 1842 and reported by Brandt (1868:294); its present whereabouts are unknown."	n/a	Wosnessenski	DOMNING et al 2007; CORBETT 2007	PUBLISHED record (lost specimen)
2	Hydrodamalis gigas	USA	Alaska	Attu, Near Islands	ATTU2	52.8922	172.931	1880	no specimen	"Lucien M. Turner was a naturalist and ethnographer who worked in the Arctic region in the 1880s. A short manuscript relating to Attu, comprising two undated holograph pages signed by Turner, was found by Domning in the Smithsonian Institution Archives, Leonhard Stejneger Papers (Record Unit 7074, Box 24, Folder 2). This document is presumably the source for Stejneger’s (1883:84) mention of sea c…	n/a	Turner, L.	TURNER 1886; DOMNING et al 2007	ANEDOCTAL record (no specimen)
3	Hydrodamalis gigas	USA	Alaska	Kiska Quad (site KIS-008), Buldir Island	BULDIR	52.3556	175.925	1997	University of Alaska Museum/UAM (Fairbanks/AK)	Two bone fragments, each 25cm long.	UA2017-063	Western Aleutian Archaeological and Paleobiological Project (WAAPP) archaeologists (identified by A. Savinetsky and D.Corbett)	WEST et al 1997, 1999; CORBETT 2007, CORBETT et al 2008	DISPUTED record with specimen (unpublished DNA analysis reveals that may be whale bone; isotope analysis more consistent with toothed whale)
4	Hydrodamalis gigas	USA	Alaska	Chaluka, Umnak Island	UMNAK	53.18	-168.35	n/a	n/a	One rib.	n/a	n/a	CORBETT 2007, CORBETT et al 2008	DISPUTED record with specimen (isotope analysis more consistent with toothed whale)
5	Hydrodamalis gigas	USA	Alaska	Sweeper Cove (site ADK-009), Adak Island	ADAK	51.7844	-176.64	1999	n/a	Two, 20 cm long, possible sea cow bones.	70586	WAAPP archaeologists (identified by A. Savinetsky and D.Corbett)	CORBETT 2007; CORBETT et al 2008	DISPUTED record with specimen (isotope analysis more consistent with baleen whale)
6	Hydrodamalis gigas	USA	Alaska	Noatak River, Kangiguksuk archaeological site	NOATAK	67	-176.64	1963	Yale Peabody Museum of Natural History	One rib bone, worked.	YPM ANT 233862.001	Hall, E.	CORBETT 2007	DISPUTED record with 'atypical' specimen
7	Hydrodamalis gigas	USA	Alaska	Barrow, North Slope [Utqiagvik, AK]	BARROW	71.283	-156.783	n/a	Santa Barbara Museum of Natural History, Santa Barbara/CA	"Skeleton".	MAM 9213	n/a	n/a	DISPUTED/ IMPROBABLE record with specimen
